# Supplementary material for: β-diversity decreases with increasing trophic rank in plant – arthropod food chains on lake islands
Source: Sci Rep. 2018 Nov 27;8:17425. doi: 10.1038/s41598-018-34768-y (PMC6258687; doi:10.1038/s41598-018-34768-y)
Supplement: Supplementary file 1 — Supplementary Information [file 41598_2018_34768_MOESM1_ESM.xlsx]

## Sheet: Data
b-diversity decreases with increasing trophic rank in plant – arthropod food chains on lake islands
Marcin Zalewski, Izabela Hajdamowicz, Marzena Stańska, Dorota Dudek-Godeau, Piotr Tykarski, Wojciech Ciurzycki, Paweł Sienkiewicz, Werner Ulrich
Plants
Species/Islands	bry	brylad	brzl	brzp	cimc	cimn	cims	kam	krowa	mys	ord	ost	ros	wal	weg	Sum
Achillea_millefolium	0	0	0	0	0	0	0	0	0	0	1	1	0	0	0	2
Acorus_calamus	0	0	0	0	0	0	0	0	0	0	0	0	1	0	0	1
Actaea_spicata	0	1	0	0	0	0	0	0	0	0	0	0	0	0	0	1
Aegopodium_podagraria	0	1	0	0	0	0	0	1	0	0	1	0	0	0	0	3
Agrimonia_eupatoria	0	0	0	0	0	0	0	0	0	0	1	1	0	0	0	2
Agrostis_capillaris	0	0	0	0	0	0	0	0	0	1	0	0	0	0	0	1
Ajuga_reptans	0	0	0	0	0	0	0	0	0	0	1	0	0	0	0	1
Alliaria_petiolata	0	0	0	0	0	0	0	0	0	0	0	1	0	0	0	1
Alnus_glutinosa	0	0	1	1	0	0	0	0	1	0	0	1	0	1	0	5
Angelica_sylvestris	0	1	0	0	0	0	0	0	0	0	1	0	0	0	0	2
Anthoxanthum_odoratum	0	1	0	0	0	0	0	0	0	0	0	0	0	0	0	1
Anthriscus_sylvestris	0	0	0	0	0	0	0	0	0	0	1	0	0	0	0	1
Anthyllis_vulneraria	0	1	0	0	0	0	0	0	0	0	1	0	0	0	0	2
Asarum_europaeum	0	0	0	0	0	0	0	0	0	0	0	1	0	0	0	1
Astragalus_glycyphyllos	0	0	0	0	0	0	0	0	0	0	1	0	0	0	0	1
Athyrium_filix-femina	0	0	1	0	0	0	0	0	0	0	0	0	0	0	0	1
Betula_pubescens	0	1	0	0	0	0	0	0	0	0	0	0	1	1	0	3
Briza_media	0	0	0	0	0	0	0	0	0	0	1	1	0	0	0	2
Calamagrostis_canescens	0	0	0	0	1	0	0	0	1	1	0	0	0	0	0	3
Calamagrostis_epigejos	0	0	0	0	0	0	0	1	0	0	1	0	0	0	0	2
Calystegia_sepium	0	0	1	0	0	0	1	0	0	1	1	0	0	0	0	4
Campanula_patula	0	0	0	0	0	0	0	1	0	0	0	0	0	0	0	1
Campanula_persicifolia	0	0	0	0	0	0	0	1	0	0	0	0	0	0	0	1
Campanula_rapunculoides	0	0	0	0	0	0	0	1	0	0	0	0	0	0	0	1
Campanula_trachelium	0	1	0	0	0	0	0	1	0	0	1	0	0	0	0	3
Carex_digitata	0	1	0	0	0	0	0	1	0	0	1	1	0	0	1	5
Carex_flava	0	1	0	0	0	0	0	0	0	0	0	1	0	0	0	2
Carex_gracilis	1	1	1	1	1	1	1	1	1	1	1	1	0	1	1	14
Carex_hirta	0	0	0	0	0	0	0	1	0	1	0	1	0	0	0	3
Carex_panicea	0	0	0	0	0	0	0	0	0	0	0	1	0	0	0	1
Carex_sp.	0	1	0	0	1	0	1	0	1	1	0	1	1	1	1	9
Carex_vulpina	0	0	0	0	0	0	0	0	1	0	0	1	0	0	0	2
Centaurea_jacea	0	0	0	0	0	0	0	0	0	0	1	1	0	0	0	2
Centaurea_scabiosa	0	0	0	0	0	0	0	0	0	0	1	1	0	0	0	2
Chamaenerion_angustifolium	0	0	0	0	0	0	0	1	0	0	0	0	0	0	0	1
Chelidonium_majus	0	0	0	0	0	0	0	0	0	0	0	1	0	0	0	1
Cirsium_oleraceum	0	0	0	0	0	0	0	1	0	0	1	0	0	0	0	2
Cirsium_palustre	0	1	0	0	1	0	1	1	1	0	0	1	0	1	1	8
Clinopodium_vulgare	0	0	0	0	0	0	0	1	0	0	1	1	0	0	0	3
Comarum_palustre	0	0	1	0	0	0	0	0	1	0	0	0	0	0	0	2
Cornus_sanguinea	0	0	0	0	0	0	0	1	0	0	1	0	0	0	0	2
Corylus_avellana	0	1	0	0	0	0	0	0	0	0	0	0	0	0	0	1
Cynosurus_cristatus	0	0	0	0	0	0	0	0	0	0	0	1	0	0	0	1
Dactylis_glomerata	0	1	0	0	0	0	0	1	0	1	0	0	0	0	0	3
Daphne_mezereum	0	0	0	0	0	0	0	1	0	0	0	0	0	0	1	2
Deschampsia_caespitosa	0	1	0	0	0	0	0	0	0	0	1	1	0	0	0	3
Deschampsia_flexuosa	0	1	0	0	0	0	0	0	0	0	1	0	0	0	0	2
Dryopteris_carthusiana	0	1	0	0	0	0	1	0	0	1	0	1	1	0	0	5
Echium_vulgare	0	0	0	0	0	0	0	0	0	0	1	0	0	0	0	1
Equisetum_arvense	0	0	0	0	0	0	0	1	0	0	0	0	0	0	0	1
Equisetum_fluviatile	0	0	0	0	0	0	0	0	0	0	1	0	0	0	0	1
Equisetum_palustre	0	1	0	0	0	0	0	0	0	0	0	1	0	0	0	2
Euonymus_europaea	0	0	0	0	0	0	0	0	0	1	0	1	0	0	0	2
Euonymus_verrucosa	0	1	0	0	0	0	0	0	0	0	1	0	0	0	0	2
Eupatorium_cannabinum	0	1	0	0	0	0	1	1	0	0	1	0	0	1	1	6
Fallopia_convolvulus	0	0	0	0	0	0	0	0	0	0	0	1	0	0	0	1
Festuca_pratensis	0	0	0	0	0	0	0	1	0	0	0	1	0	0	0	2
Filipendula_ulmaria	0	1	0	0	0	0	0	1	1	0	1	1	0	0	1	6
Fragaria_vesca	0	1	0	0	0	0	0	1	0	0	1	1	0	0	1	5
Frangula_alnus	0	1	1	1	1	0	1	0	1	0	1	1	1	1	1	11
Fraxinus_exelsior	0	0	0	0	0	0	0	0	0	0	1	1	0	0	0	2
Galeobdolon_luteum	0	1	0	0	0	0	0	1	0	0	0	1	0	0	0	3
Galeopsis_pubescens	0	0	0	0	0	0	0	1	0	0	0	1	0	0	0	2
Galium_aparine	0	0	0	1	0	0	0	0	0	1	0	1	1	1	0	5
Galium_boreale	0	0	0	0	0	0	0	0	0	0	0	0	0	0	1	1
Galium_mollugo	0	0	0	0	0	0	0	1	0	1	1	1	0	0	1	5
Galium_palustre	0	1	0	0	1	1	1	0	1	0	0	1	0	1	1	8
Galium_uliginosum	0	0	0	0	0	0	0	0	0	1	1	0	0	0	0	2
Galium_verum	0	0	0	0	0	0	0	0	0	0	1	1	0	0	0	2
Geranium_robertianum	0	0	0	0	0	0	0	0	0	0	1	1	0	0	0	2
Geum_rivale	0	1	0	0	0	0	0	1	0	0	1	1	0	0	0	4
Geum_urbanum	0	0	0	0	0	0	0	0	0	0	1	1	0	0	0	2
Hepatica_nobilis	0	1	0	0	0	0	0	1	0	0	1	1	0	0	1	5
Hieracium_lachenalii	0	1	0	0	0	0	0	0	0	0	1	0	0	0	0	2
Hieracium_murorum	0	0	0	0	0	0	0	1	0	0	0	0	0	0	0	1
Hieracium_pilosella	0	0	0	0	0	0	0	0	0	0	1	0	0	0	0	1
Hypericum_perforatum	0	0	0	0	0	0	0	0	0	0	1	0	0	0	0	1
Knautia_arvensis	0	1	0	0	0	0	0	0	0	0	1	1	0	0	1	4
Lathyrus_sylvestris	0	0	0	0	0	0	0	1	0	0	0	0	0	0	0	1
Lathyrus_vernus	0	0	0	0	0	0	0	1	0	0	0	1	0	0	0	2
Linaria_vulgaris	0	0	0	0	0	0	0	1	0	0	0	1	0	0	1	3
Lolium_perenne	0	0	0	0	0	0	0	0	0	0	1	0	0	0	0	1
Lonicera_xylosteum	0	0	0	0	0	0	0	0	0	0	0	1	0	0	0	1
Luzula_multiflora	0	1	0	0	0	0	0	0	0	0	0	0	0	0	0	1
Luzula_pilosa	0	1	0	0	0	0	0	0	0	0	0	0	0	0	0	1
Lycopus_europaeus	0	1	0	0	0	0	0	1	1	0	1	0	0	1	0	5
Lysimachia_vulgaris	1	1	1	1	1	1	1	1	1	1	1	1	1	1	1	15
Lythrum_salicaria	0	0	0	0	0	0	0	0	1	1	0	0	1	0	0	3
Maianthemum_bifolium	0	0	0	0	0	0	0	1	0	0	1	0	0	1	1	4
Medicago_falcata	0	0	0	0	0	0	0	1	0	0	1	1	0	0	0	3
Medicago_lupulina	0	1	0	0	0	0	0	0	0	0	0	0	0	0	0	1
Melica_nutans	0	0	0	0	0	0	0	0	0	0	1	1	0	0	1	3
Menyanthes_trifoliata	0	1	0	0	0	0	0	0	1	0	0	0	0	0	0	2
Mercurialis_perennis	0	0	0	0	0	0	0	1	0	0	1	1	0	0	0	3
Molinia_caerulea	0	0	0	0	0	0	0	0	0	0	0	0	1	0	0	1
Mycelis_muralis	0	1	0	0	0	0	0	1	0	0	1	0	0	0	1	4
Oenothera_biennis	0	0	0	0	0	0	0	0	0	0	1	0	0	0	0	1
Origanum_vulgare	0	0	0	0	0	0	0	1	0	0	1	0	0	0	0	2
Orthilia_secunda	0	1	0	0	0	0	0	0	0	0	0	0	0	0	0	1
Oxalis_acetosella	0	1	0	0	0	0	0	0	0	0	0	0	0	0	1	2
Padus_avium	0	0	0	0	0	0	0	1	0	0	1	0	0	0	0	2
Paris_quadrifolia	0	0	0	0	0	0	1	0	0	1	0	0	0	0	1	3
Peucedanum_oreoselinum	0	0	0	0	0	0	0	0	0	0	1	0	0	0	0	1
Peucedanum_palustre	0	1	0	0	0	0	1	0	1	0	0	0	0	0	0	3
Phalaris_arundinacea	0	0	0	0	0	0	0	0	0	1	0	0	0	0	0	1
Phleum_pratense	0	0	0	0	0	0	0	1	0	0	1	1	0	0	0	3
Phragmites_australis	1	0	1	1	1	1	1	1	1	1	0	0	1	1	0	11
Pimpinella_saxifraga	0	1	0	0	0	0	0	1	0	0	1	1	0	0	1	5
Plantago_lanceolata	0	0	0	0	0	0	0	1	0	0	0	1	0	0	0	2
Plantago_media	0	0	0	0	0	0	0	0	0	0	0	1	0	0	0	1
Poa_nemoralis	0	0	0	0	0	0	0	1	0	0	1	1	0	0	0	3
Poa_palustris	0	0	0	1	0	0	0	0	0	0	0	0	0	0	0	1
Poa_pratensis	0	0	0	0	0	0	0	0	0	1	0	0	0	0	0	1
Poa_trivialis	0	0	0	1	0	0	0	0	1	0	0	0	0	0	0	2
Polygonatum_multiflorum	0	0	0	0	0	0	0	0	0	0	1	0	0	0	0	1
Polygonatum_odoratum	0	0	0	0	0	0	0	0	0	0	1	0	0	0	0	1
Populus_tremula	0	0	0	0	0	0	0	0	0	0	1	0	0	0	0	1
Potentilla_argentea	0	0	0	0	0	0	0	0	0	0	0	1	0	0	0	1
Potentilla_erecta	0	1	0	0	0	0	0	1	0	0	0	1	0	0	0	3
Primula_veris	0	0	0	0	0	0	0	1	0	0	1	1	0	0	0	3
Prunella_vulgaris	0	0	0	0	0	0	0	0	0	0	0	1	0	0	0	1
Pteridium_aquilinum	0	1	0	0	0	0	0	0	0	0	0	0	0	0	1	2
Pulmonaria_officinalis	0	0	0	0	0	0	0	1	0	0	0	0	0	0	0	1
Pyrola_chlorantha	0	0	0	0	0	0	0	0	0	0	0	0	0	0	1	1
Quercus_robur	0	1	0	0	0	0	0	1	0	0	1	0	0	0	0	3
Ranunculus_lanuginosus	0	0	0	0	0	0	0	0	0	0	0	0	0	0	1	1
Ranunculus_repens	0	1	0	0	0	0	0	0	0	0	0	0	0	0	0	1
Rhamnus_cathartica	0	1	0	0	1	0	1	1	1	0	1	1	0	1	1	9
Ribes_alpinum	0	0	0	0	0	0	0	0	0	0	0	1	0	0	0	1
Ribes_spicatum	0	0	0	0	0	0	0	0	0	1	0	0	0	0	0	1
Rubus_idaeus	1	1	1	1	0	0	1	1	1	1	1	1	1	1	1	13
Rubus_saxatilis	0	1	0	0	0	0	0	0	0	0	0	0	0	0	0	1
Rumex_acetosa	0	0	0	0	0	0	0	0	0	0	1	1	0	0	0	2
Salix_cinerea	0	0	0	0	0	0	0	0	1	0	0	0	0	0	0	1
Scutellaria_galericulata	0	1	0	0	0	0	0	0	0	0	1	0	0	0	1	3
Senecio_jacobaea	0	0	0	0	0	0	0	0	0	0	0	1	0	0	0	1
Silene_vulgaris	0	0	0	0	0	0	0	0	0	0	1	0	0	0	0	1
Solanum_dulcamara	0	1	0	0	0	0	1	0	0	0	0	0	0	1	0	3
Solidago_virgaurea	0	1	0	0	0	0	0	0	0	0	1	1	0	0	0	3
Sorbus_aucuparia	0	1	0	0	0	0	0	0	0	0	0	0	0	0	1	2
Stellaria_graminea	0	0	0	0	0	0	0	1	0	0	0	0	0	0	0	1
Stellaria_holostea	0	1	0	0	0	0	0	1	0	0	1	1	0	0	1	5
Stellaria_media	0	0	0	0	0	0	0	1	0	1	0	0	0	0	1	3
Symphytum_officinale	0	0	0	0	0	0	0	1	0	0	0	0	0	0	0	1
Taraxacum_sp.	0	1	0	0	0	0	0	1	0	0	1	0	0	0	0	3
Thelypteris_palustris	1	1	1	1	1	1	1	1	1	1	1	1	1	1	1	15
Thymus_serpyllum	0	1	0	0	0	0	0	0	0	0	0	0	0	0	0	1
Tilia_cordata	0	0	0	0	0	0	0	1	0	0	1	1	0	0	0	3
Trientalis_europaea	0	0	0	0	0	0	0	0	0	0	0	0	1	1	0	2
Trifolium_pratense	0	0	0	0	0	0	0	1	0	0	0	1	0	0	0	2
Urtica_dioica	0	0	0	0	0	0	0	1	0	1	1	1	0	0	0	4
Vaccinium_myrtillus	0	0	0	0	0	0	0	0	0	0	0	0	1	0	0	1
Veronica_chamaedrys	0	1	0	0	0	0	0	1	0	1	1	1	0	0	0	5
Veronica_officinalis	0	0	0	0	0	0	0	0	0	0	0	0	0	0	1	1
Viburnum_opulus	0	0	0	0	0	0	0	0	0	0	1	0	0	0	0	1
Vicia_cracca	0	1	0	0	0	0	0	0	0	0	1	0	0	0	0	2
Vincetoxicum_hirundinaria	0	0	0	0	0	0	0	0	0	0	1	0	0	0	1	2
Viola_palustris	0	1	1	0	0	0	0	0	0	0	1	1	0	0	0	4
Viola_reichenbachiana	0	0	0	0	0	0	0	0	0	0	0	1	0	0	0	1
Viola_riviniana	0	0	0	0	0	0	0	0	0	0	1	0	0	0	0	1
Herbivorous Carabidae
Species/Islands	bry	brylad	brzl	brzp	cimc	cimn	cims	kam	krowa	mys	ord	ost	ros	wal	weg	Sum
Amara_aenea	0	0	0	0	0	0	0	0	0	0	0	1	0	0	0	1
Amara_aulica	0	0	0	0	0	0	0	0	0	0	0	1	0	0	0	1
Amara_familiaris	0	0	0	0	0	0	0	0	0	0	1	0	0	0	0	1
Amara_lunicollis	0	0	0	0	0	0	0	0	0	0	0	1	0	0	0	1
Amara_spreta	0	0	0	0	0	0	0	1	0	0	0	0	0	0	0	1
Harpalus_autumnalis	0	0	0	0	0	0	0	0	0	0	1	1	0	0	0	2
Harpalus_latus	0	0	0	0	0	0	0	1	0	0	1	1	0	0	1	4
Harpalus_tardus	0	0	0	0	0	0	0	1	0	0	0	1	0	0	0	2
Xanthopus_winkleri	0	0	0	0	0	0	0	0	0	0	0	1	0	0	0	1
Predatory Carabidae
Species/Islands	bry	brylad	brzl	brzp	cimc	cimn	cims	kam	krowa	mys	ord	ost	ros	wal	weg	Sum
Agonum_fuliginosum	0	1	0	0	0	0	0	1	0	1	1	1	0	0	0	5
Agonum_micans	1	1	0	1	1	1	0	1	0	1	0	1	0	0	1	9
Badister_bullatus	0	0	0	0	0	0	0	0	0	0	1	1	0	0	0	2
Badister_lacertosus	0	0	0	0	0	0	0	0	0	1	1	0	0	0	0	2
Badister_meridianolis	0	0	0	0	0	0	0	1	0	1	0	1	0	0	0	3
Badister_sodalis	0	0	0	0	0	0	0	0	1	1	0	0	0	0	0	2
Bembidion_mannerheimii	0	0	0	0	0	0	0	0	0	1	0	0	0	0	0	1
Carabus_glabratus	0	0	0	0	0	0	0	0	0	0	0	0	0	0	1	1
Carabus_granulatus	1	1	0	1	1	1	1	1	1	1	1	1	0	1	1	13
Carabus_hortensis	1	1	0	0	0	0	0	0	0	0	1	0	0	0	1	4
Carabus_violaceus	0	0	0	0	0	0	0	0	0	0	0	0	0	0	1	1
Clivina_fossor	0	0	0	0	0	0	0	0	0	1	0	0	0	0	0	1
Cychrus_caraboides	0	0	0	0	0	0	0	0	0	0	0	0	0	0	1	1
Dromius_sigma	0	0	0	0	0	1	0	0	1	0	0	0	0	0	0	2
Dyschirius_globosus	0	0	0	0	1	1	0	0	0	1	0	1	0	0	0	4
Elaphrus_cupreus	0	0	0	0	1	0	0	0	0	0	0	0	0	0	0	1
Epaphius_secalis	0	0	0	0	0	0	0	1	0	0	0	1	0	0	0	2
Harpalus_rufipes	0	0	1	0	0	0	0	0	0	0	0	1	0	0	0	2
Leistus_ferrugineus	0	1	0	0	0	0	0	0	0	0	0	1	0	0	0	2
Leistus_terminatus	0	0	0	0	1	0	0	0	0	1	1	0	0	0	0	3
Limodromus_assimilis	0	0	0	0	0	0	0	0	0	0	0	0	0	0	1	1
Microlestes_minutulus	0	0	0	0	0	0	0	0	0	1	0	0	0	0	0	1
Notiophilus_biguttatus	0	0	0	0	0	0	0	0	0	1	0	1	0	0	0	2
Notiophilus_germinyi	0	0	0	0	0	0	0	1	0	1	1	1	1	0	0	5
Oodes_helopioides	0	0	0	0	0	0	0	0	1	0	0	0	0	0	0	1
Oxypselaphus_obscurus	0	1	0	1	1	0	1	1	1	1	1	1	0	1	1	11
Panagaeus_cruxmajor	0	0	0	0	0	1	0	0	0	0	0	0	0	0	0	1
Panageus_bipustulatus	0	0	0	0	0	0	0	0	0	0	1	0	0	0	0	1
Patrobus_atrorufus	1	1	0	0	0	0	0	0	0	1	0	1	0	0	1	5
Poecilus_lepidus	0	0	0	0	0	0	0	0	0	0	0	1	0	0	0	1
Poecilus_versicolor	0	0	1	0	0	0	0	0	0	1	1	1	0	0	0	4
Pterostichus_aethiops	0	0	0	0	0	0	0	0	0	0	0	0	0	0	1	1
Pterostichus_anthracinus	0	0	0	0	0	1	0	0	0	0	0	0	0	0	0	1
Pterostichus_diligens	0	0	1	1	0	0	0	0	1	0	0	0	0	1	1	5
Pterostichus_melanarius	0	0	0	0	0	1	0	1	0	1	1	1	1	1	1	8
Pterostichus_minor	1	0	0	0	0	1	0	0	0	0	0	0	0	0	0	2
Pterostichus_niger	1	1	0	0	0	0	0	1	0	1	1	1	0	0	1	7
Pterostichus_nigrita	0	0	0	0	0	1	0	1	0	0	0	0	0	0	0	2
Pterostichus_oblongopunctatus	1	1	0	0	1	1	0	1	0	1	1	1	1	0	1	10
Pterostichus_strenuus	1	1	1	1	1	1	1	1	0	1	1	1	0	0	1	12
Pterostichus_vernalis	1	1	1	1	1	1	1	0	1	0	1	1	0	1	0	11
Stomis_pumicatus	0	1	0	0	0	0	0	0	0	1	1	0	1	1	0	5
Syntomus_truncatellus	0	0	0	0	0	0	0	0	0	1	0	0	0	0	0	1
Synuchus_vivalis	0	0	0	0	0	0	0	0	0	0	1	0	0	0	0	1
Trechus_obtusus	0	0	0	0	0	0	0	0	0	0	0	0	0	1	0	1
Trechus_quadristriatus	0	0	0	0	0	0	0	0	0	1	0	0	0	1	0	2
Omnivorous Carabidae
Species/Islands	bry	brylad	brzl	brzp	cimc	cimn	cims	kam	krowa	mys	ord	ost	ros	wal	weg	Sum
Amara_communis	0	0	0	0	0	0	0	1	0	0	1	1	0	0	1	4
Amara_curta	0	0	0	0	0	0	0	1	0	0	1	1	0	0	0	3
Amara_similata	0	0	0	0	0	0	1	0	0	0	0	0	0	0	0	1
Amara_sp.	0	0	0	0	0	0	0	1	0	0	0	1	0	0	0	2
Anisodactylus_binotatus	0	0	0	1	0	0	0	0	0	0	0	0	0	0	0	1
Calathus_fuscipes	0	0	0	0	0	0	0	0	0	0	0	1	0	0	0	1
Calathus_melanocephalus	0	0	0	0	0	0	0	0	0	0	0	1	0	0	0	1
Calathus_micropterus	0	0	0	0	0	0	0	0	0	0	0	1	0	0	0	1
Carabus_nemoralis	0	1	0	0	0	0	0	1	0	0	1	1	0	0	0	4
Araneae
Species/Islands	bry	brylad	brzl	brzp	cimc	cimn	cims	kam	krowa	mys	ord	ost	ros	wal	weg	Sum
Abacoproeces_saltuum	0	1	1	1	0	0	0	0	0	0	1	1	1	0	0	6
Agelena_labyrinthica	0	0	0	0	0	0	0	1	0	0	0	0	0	0	0	1
Agroeca_cuprea	0	0	0	0	0	0	0	0	0	0	1	0	0	0	1	2
Agroeca_dentigera	0	0	0	0	0	0	0	0	1	0	0	0	0	0	0	1
Agroeca_proxima	0	1	0	0	0	0	0	0	0	1	0	0	0	0	1	3
Agroeca_sp.	0	0	0	0	0	0	0	0	0	0	1	0	0	0	1	2
Agyneta_affinis	0	0	0	0	0	0	0	1	0	0	0	1	0	0	0	2
Agyneta_conigera	0	1	0	0	0	1	0	0	0	0	0	0	0	0	1	3
Agyneta_ramosa	0	1	0	0	0	0	0	1	0	1	0	0	0	0	1	4
Agyneta_subtilis	1	0	1	0	1	0	0	0	0	1	0	0	0	0	0	4
Alopecosa_aculeata	0	0	0	0	0	0	0	0	0	0	0	0	0	0	1	1
Alopecosa_cuneata	0	1	0	0	0	0	0	0	0	1	0	1	0	0	0	3
Alopecosa_sp.	0	0	1	0	0	0	0	0	0	0	1	1	0	0	1	4
Anguliphantes_angulipalpis	0	1	0	0	0	0	0	1	0	1	1	1	0	1	1	7
Antistea_elegans	0	0	1	0	0	0	0	0	1	1	0	0	0	1	0	4
Anyphaena _accentuata	0	1	0	0	0	0	0	0	0	0	0	0	0	0	0	1
Araneae	0	1	0	1	1	0	0	1	1	0	1	1	1	0	1	9
Araneidae	0	0	0	0	0	1	0	1	0	0	0	0	0	0	0	2
Araneus_diadematus	0	0	0	1	0	0	0	0	0	0	1	1	0	0	1	4
Arctosa_lutetiana	0	0	0	0	0	0	0	1	1	0	1	0	0	0	0	3
Argenna_patula	0	0	0	0	0	0	0	0	1	0	0	0	0	0	0	1
Bathyphantes_gracilis	0	0	0	0	0	0	0	0	0	0	0	1	0	0	0	1
Bathyphantes_nigrinus	1	1	1	1	0	1	1	1	0	1	1	1	0	0	1	11
Bathyphantes_parvulus	0	0	0	0	0	0	0	0	0	1	0	1	0	1	0	3
Bolyphantes_alticeps	0	0	0	0	0	0	0	0	0	1	0	1	0	0	0	2
Centromerus_brevipalpus	0	1	0	0	0	0	0	0	0	0	1	1	0	1	0	4
Centromerus_incilium	0	0	0	0	0	0	0	0	0	1	1	1	0	0	0	3
Centromerus_persimilis	0	0	0	0	0	0	0	0	0	0	1	0	0	0	1	2
Centromerus_semiater	0	0	1	0	1	1	0	0	1	0	0	0	0	1	0	5
Centromerus_sylvaticus	1	1	1	1	1	1	1	1	1	1	1	1	0	1	1	14
Ceratinella_brevipes	0	0	0	1	0	0	0	0	1	0	0	0	0	0	0	2
Ceratinella_brevis	0	0	0	0	0	1	0	1	1	0	1	0	0	0	1	5
Ceratinella_major	0	0	0	1	0	0	0	0	0	0	0	0	0	0	0	1
Ceratinella_scabrosa	0	0	0	0	0	0	0	0	0	1	0	1	0	0	0	2
Cicurina_cicur	0	1	0	0	0	0	1	1	0	0	1	1	1	0	1	7
Clubiona_caerulescens	0	0	0	0	0	0	0	0	0	0	1	1	0	0	0	2
Clubiona_lutescens	1	0	1	0	1	0	0	1	0	1	0	1	0	0	1	7
Clubiona_neglecta	0	0	0	0	0	0	0	0	0	0	0	1	0	0	0	1
Clubiona_pallidula	0	1	0	0	0	0	0	0	0	0	0	1	1	0	1	4
Clubiona_sp.	1	1	1	1	0	1	0	1	1	1	1	1	1	1	1	13
Clubiona_subsultans	0	0	0	0	0	0	0	0	0	0	1	0	0	0	0	1
Clubiona_terrestris	0	1	0	0	0	0	0	0	0	0	0	1	0	0	0	2
Crustlina_guttata	0	1	0	0	0	0	0	0	0	0	1	1	0	0	1	4
Dictynidae	0	0	0	0	0	0	0	1	0	0	1	0	0	0	0	2
Dicymbium_nigrum	0	0	0	0	0	0	0	0	0	0	0	1	0	0	0	1
Dicymbium_tibiale	0	0	0	0	0	0	0	0	0	0	0	1	0	0	0	1
Diplocephalus_picinus	1	0	1	1	1	1	1	1	1	1	1	1	0	0	1	12
Diplostyla_concolor	1	1	1	1	1	0	1	1	0	1	1	1	1	1	1	13
Dismodicus_bifrons	1	0	0	0	0	1	0	0	0	0	0	0	0	0	0	2
Drapetisca_socialis	0	0	0	0	0	0	0	0	0	0	0	1	0	0	0	1
Drassyllus_lutetianus	0	0	0	1	1	0	0	0	1	1	0	1	0	1	0	6
Drassyllus_praeficus	0	0	0	0	0	0	0	1	0	0	1	1	0	0	0	3
Drassyllus_pusillus	0	0	0	0	0	0	0	1	0	1	0	1	0	0	0	3
Emblyna_brevidens	0	0	0	0	0	0	0	0	1	0	0	0	0	0	0	1
Enoplognatha_ovata	0	0	0	0	0	0	0	1	0	0	0	0	0	0	0	1
Enoplognatha_sp.	0	0	0	0	0	0	0	1	0	0	0	1	1	0	0	3
Enoplognatha_thoratica	0	0	0	0	0	0	0	1	0	0	0	0	0	0	0	1
Episinus_angulatus	0	0	1	0	0	0	0	0	0	0	0	1	0	0	0	2
Ero_furcata	0	0	0	0	0	0	0	0	0	0	1	0	0	0	0	1
Ero_sp._	0	1	0	0	0	0	0	0	0	0	1	0	0	0	1	3
Euophrys_frontalis	0	0	0	1	0	0	0	1	0	0	1	1	1	0	1	6
Euryopis_flavomaculata	0	0	1	1	1	1	1	0	1	1	0	1	1	0	1	10
Euryopis_sp.	0	0	1	0	0	1	0	0	0	0	0	0	1	0	0	3
Evarcha_falcata	0	0	0	0	0	0	0	0	0	0	0	1	0	0	0	1
Floronia_bucculenta	0	0	0	0	0	0	0	0	0	1	1	0	0	0	0	2
Gnaphosidae	0	0	0	0	0	0	0	0	0	0	0	0	1	0	0	1
Gnaphosidae/Liocranidae	0	0	0	0	0	0	0	0	0	0	1	0	0	0	0	1
Gongylidiellum_latebricola	0	0	0	0	0	0	0	0	0	0	1	0	0	0	0	1
Gongylidiellum_murcidum	0	0	0	0	0	1	0	0	0	0	0	0	0	0	1	2
Gongylidium_rufipes	0	0	0	0	0	0	0	0	0	0	1	0	1	0	0	2
Hahnia_nava	0	0	0	0	0	0	0	1	0	1	1	1	0	0	0	4
Hahnia_pusilla	1	0	0	0	0	0	0	1	0	0	1	0	1	1	1	6
Hahniidae	0	0	0	0	0	0	0	0	1	0	0	0	0	0	0	1
Haplodrassus_moderatus	0	0	0	0	0	0	0	0	1	0	0	0	0	0	0	1
Haplodrassus_signifer	0	0	0	0	0	0	0	0	0	0	0	1	0	0	0	1
Haplodrassus_silvestris	0	1	0	1	0	1	0	1	0	0	1	1	1	0	1	8
Haplodrassus_soerenseni	0	1	0	0	0	0	0	0	0	0	1	1	0	0	1	4
Haplodrassus_sp.	1	1	0	1	0	1	0	1	1	1	1	1	1	1	1	12
Haplodrassus_umbratilis	0	1	0	0	0	0	0	0	0	0	1	0	0	0	1	3
Helophora_insignis	0	0	0	0	0	0	0	1	0	0	0	1	0	0	0	2
Hygrolycosa_rubrofasciata	0	0	0	1	0	0	1	0	1	0	0	0	0	0	0	3
Hylyphantes_graminicola	0	0	0	0	0	0	0	0	0	0	0	1	0	0	1	2
Hypomma_cornutum	0	0	0	0	0	0	0	1	0	0	0	0	0	0	0	1
Kaestneria_pullata	0	0	0	0	0	0	0	0	1	0	0	0	0	0	0	1
Larinioides_patagiatus	0	0	0	0	0	0	0	0	0	0	1	0	0	0	1	2
Linyphia_triangularis	0	1	0	0	0	0	0	1	0	1	1	1	0	0	0	5
Linyphiidae	1	1	1	1	1	1	1	1	1	1	1	1	1	1	1	15
Linyphiidae sp.n.	0	0	0	0	0	0	0	0	0	0	0	1	0	0	0	1
Liocranidae	0	0	1	0	0	0	0	0	1	0	1	0	1	0	0	4
Liocranidae/Gnaphosidae	0	0	0	0	0	0	0	0	1	0	0	0	0	0	0	1
Liocranoeca_striata	0	1	0	0	0	1	1	0	0	0	1	0	0	0	0	4
Lycosidae	1	1	1	1	1	1	1	1	1	1	1	1	1	1	1	15
Macrargus_rufus	0	1	0	0	0	0	0	0	0	0	0	1	0	0	1	3
Maso_sundevalli	0	0	0	0	0	0	0	0	0	0	0	0	1	0	0	1
Mastigusa_macrophthalma	0	0	0	0	0	0	0	0	0	0	0	1	0	0	0	1
Metellina_segmentata	0	0	0	0	0	0	0	1	0	0	0	1	0	0	1	3
Metellina_sp.	1	0	0	0	0	0	0	0	0	0	1	1	0	0	1	4
Metopobactrus_prominulus	0	0	0	0	0	0	0	0	0	0	0	0	1	0	0	1
Micrargus_herbigradus	1	0	0	0	0	1	1	0	0	1	0	0	0	1	0	5
Micrargus_subaequalis	0	0	0	0	0	0	0	0	0	0	0	1	0	0	0	1
Microneta_viaria	0	1	0	0	1	1	1	1	1	1	1	1	0	1	1	11
Neon_reticulatus	1	0	1	1	0	1	0	1	0	0	1	1	1	0	0	8
Neon_sp.	0	0	0	1	0	0	0	0	1	0	0	0	0	0	0	2
Neon_valentulus	0	0	0	0	0	0	0	0	1	0	0	0	0	0	0	1
Neottiura_bimaculata	0	0	0	0	0	0	0	0	0	0	0	0	1	0	0	1
Neriene_clathrata	0	0	0	0	0	0	0	1	0	1	1	1	0	0	1	5
Neriene_emphana	0	1	0	0	0	0	0	0	0	0	0	0	0	0	0	1
Neriene_sp.	0	0	0	0	0	0	0	0	0	0	0	0	0	0	1	1
Oedothorax_fuscus	0	1	0	1	0	0	0	0	0	0	0	0	0	0	0	2
Oedothorax_gibbosus	0	1	1	1	0	0	0	0	0	0	0	1	0	0	0	4
Oedothorax_retusus	0	0	0	0	0	0	0	0	0	0	0	1	0	0	0	1
Ozyptila_atomaria	0	0	0	0	0	0	0	1	0	0	1	1	0	0	0	3
Ozyptila_praticola	0	1	0	0	0	0	0	1	0	1	1	1	0	0	1	6
Ozyptila_sp.	0	1	1	1	1	1	1	1	1	1	1	1	1	1	1	14
Ozyptila_trux	1	1	1	1	1	1	1	1	1	1	1	1	1	1	1	15
Pachygnatha_clercki	0	1	1	1	1	1	1	1	1	1	1	1	0	0	0	11
Pachygnatha_degeeri	0	0	0	0	0	0	0	1	0	0	1	1	0	0	0	3
Pachygnatha_listeri	1	1	1	0	1	0	1	1	0	1	1	1	0	1	1	11
Pachygnatha_sp.	1	0	1	1	1	0	1	1	1	1	0	1	0	0	0	9
Palliduphantes_alutacius	0	1	1	0	0	0	0	1	0	1	1	1	0	1	1	8
Palliduphantes_insignis	0	0	0	0	0	0	0	1	0	1	1	0	0	0	0	3
Parasteatoda_simulans	0	0	0	0	0	0	0	0	0	0	0	0	0	0	1	1
Pardosa_lugubris	1	1	1	1	1	1	1	1	0	1	1	1	1	1	1	14
Pardosa_paludicola	0	0	0	0	0	0	0	1	0	1	0	1	0	0	0	3
Pardosa_palustris	0	0	0	0	0	0	0	0	0	1	0	1	0	0	0	2
Pardosa_prativaga	0	0	1	1	1	1	1	0	0	1	0	1	0	0	0	7
Pardosa_pullata	0	0	0	0	0	0	0	1	0	0	0	1	0	1	0	3
Pardosa_riparia	0	0	0	0	0	0	0	0	0	0	1	1	0	0	0	2
Pardosa_sp.	1	1	1	1	0	1	1	1	1	1	1	1	1	1	1	14
Philodromus_dispar	0	0	0	0	0	0	0	1	0	0	0	0	0	0	0	1
Phrurolithus_festivus	1	1	1	1	0	1	1	1	1	1	1	1	1	1	1	14
Phrurolithus_sp.	0	0	1	0	0	0	0	0	1	1	1	1	1	0	1	7
Pirata_piraticus	0	0	0	0	0	1	0	0	0	0	0	0	0	0	0	1
Pirata_tenuitarsis	0	0	0	0	0	1	0	0	1	0	0	0	0	1	0	3
Piratula_hygrophila	1	1	1	1	1	1	1	1	1	1	1	1	1	1	1	15
Piratula_insularis	0	0	1	0	0	0	0	0	0	0	0	0	0	0	0	1
Piratula_latitans	0	0	0	1	0	0	0	0	1	0	0	1	0	1	0	4
Piratula_sp.	1	1	1	1	1	1	1	1	1	1	1	1	0	1	1	14
Piratula_uliginosa	0	0	0	0	0	0	0	0	0	0	0	1	0	0	0	1
Pisaura_mirabilis	0	0	0	0	0	0	0	0	0	0	0	1	0	0	1	2
Pocadicnemis_juncea	0	0	0	0	0	0	1	1	0	0	0	1	0	0	0	3
Pocadicnemis_pumila	1	0	1	0	1	0	1	1	0	0	1	1	1	0	1	9
Porrhomma_pygmaeum	0	0	0	0	0	0	0	0	0	1	0	0	0	0	0	1
Pseudeophrys_erratica	0	0	0	0	0	0	0	0	0	1	0	0	0	0	0	1
Robertus_arundineti	0	1	1	0	0	0	1	1	1	0	0	1	0	0	0	6
Robertus_lividus	0	0	0	0	0	1	0	1	0	1	1	1	0	0	1	6
Robertus_sp.	0	0	0	0	0	0	0	0	0	0	0	0	0	0	1	1
Saaristoa_abnormis	0	0	0	0	0	0	0	0	0	0	0	0	0	0	1	1
Salticidae	0	0	0	0	0	0	0	0	0	0	1	0	0	0	1	2
Segestria_senoculata	0	0	0	0	0	0	0	1	0	0	0	1	0	0	0	2
Silometopus_elegans	0	0	1	0	0	0	0	0	1	0	0	0	0	1	0	3
Singa_nitidula	0	0	0	0	0	0	0	1	0	0	0	0	0	0	0	1
Syedra_gracilis	0	0	0	0	0	0	0	0	0	0	1	0	0	0	0	1
Synageles_sp.	0	0	0	0	0	0	0	0	0	0	0	0	0	1	0	1
Synageles_venator	0	0	0	0	0	0	0	0	0	0	0	0	1	0	0	1
Tapinocyba_insecta	0	0	0	0	0	0	0	1	0	1	1	1	0	0	1	5
Tapinocyba_pallens	0	1	1	0	0	0	0	1	0	1	1	1	0	0	1	7
Tapinocyboides_pygmaeus	0	1	0	0	0	0	0	1	0	0	1	1	0	0	0	4
Tapinopa_longidens	0	0	0	0	0	0	0	0	0	0	0	0	0	1	0	1
Taranucnus_setosus	0	0	1	1	1	0	0	0	1	1	0	0	0	1	1	7
Tenuiphantes_flavipes	0	0	0	0	0	0	0	1	0	0	0	1	0	0	0	2
Tenuiphantes_mengei	0	0	0	0	0	0	0	1	0	0	1	1	0	0	1	4
Tenuiphantes_tenebricola	0	1	0	0	0	0	0	0	0	1	1	1	0	1	1	6
Tetragnatha_montana	0	0	0	0	0	0	0	1	0	0	0	0	0	0	0	1
Tetragnatha_sp.	0	0	0	1	0	0	1	0	1	0	1	1	0	0	1	6
Tetragnathidae	0	0	0	0	1	1	0	0	0	1	0	1	0	0	0	4
Thanatus_arenarius	0	0	0	0	0	0	0	0	0	0	0	1	0	0	0	1
Thanatus_sp.	0	0	0	0	0	0	0	0	0	0	1	0	0	0	0	1
Theridiidae	0	0	0	0	0	0	1	0	0	1	0	1	0	0	1	4
Theridion_sp.	0	0	0	0	0	0	0	0	0	1	0	0	0	0	0	1
Thyreosthenius_biovatus	0	0	0	0	0	0	0	0	0	0	0	1	0	0	0	1
Tiso_vagans	0	0	0	0	0	0	0	0	0	0	0	1	0	0	0	1
Trichopternoides_thorelli	0	0	0	0	0	0	0	0	1	0	0	0	0	0	0	1
Trochosa_ruricola	0	0	0	0	1	0	0	0	1	1	0	1	0	0	0	4
Trochosa_sp.	1	1	1	1	1	1	1	1	1	1	1	1	1	1	1	15
Trochosa_spinipalpis	1	1	1	1	1	1	1	1	1	1	1	1	1	1	1	15
Trochosa_terricola	1	1	1	1	1	1	1	1	1	0	1	1	1	0	1	13
Walckenaeria_acuminata	0	0	0	0	0	0	0	1	0	0	0	0	0	0	0	1
Walckenaeria_alticeps	1	1	1	1	1	1	1	0	1	0	0	1	1	0	0	10
Walckenaeria_antica	1	0	0	1	0	1	0	0	0	0	0	1	0	0	0	4
Walckenaeria_atrotibialis	1	1	1	1	1	1	1	1	1	1	1	1	0	1	1	14
Walckenaeria_cucullata	0	0	0	0	0	0	0	0	0	0	1	0	0	0	0	1
Walckenaeria_dysderoides	0	0	0	0	0	0	0	1	0	0	1	0	0	0	0	2
Walckenaeria_nudipalpis	0	0	0	0	0	0	0	0	1	0	0	1	0	1	0	3
Walckenaeria_sp.	1	0	0	0	0	0	0	0	0	0	0	0	0	0	0	1
Walckenaeria_unicornis	0	0	0	0	1	0	0	0	0	1	0	0	0	0	0	2
Xerolycosa_miniata	0	0	0	0	0	0	0	0	0	0	0	1	0	0	0	1
Xerolycosa_nemoralis	0	1	0	0	0	0	0	0	0	0	0	0	0	0	0	1
Xysticus_luctuosus	0	0	0	0	1	0	0	0	0	0	0	0	0	0	0	1
Xysticus_sp.	0	0	0	0	0	0	0	0	0	0	1	0	0	0	0	1
Xysticus_ulmi	0	0	0	0	0	0	0	0	0	0	0	1	0	0	0	1
Zelotes_clivicola	0	1	0	0	0	0	0	1	0	0	1	1	0	0	1	5
Zelotes_electus	0	1	0	0	0	0	0	0	0	0	0	1	0	0	0	2
Zelotes_latreillei	0	0	0	0	0	0	0	0	0	1	1	1	0	0	0	3
Zelotes_longipes	0	1	0	0	0	0	0	0	0	0	0	0	0	0	0	1
Zelotes_sp.	0	1	0	0	0	0	0	1	1	1	1	1	1	1	1	9
Zelotes_subterraneus	0	1	0	0	0	0	0	0	0	0	1	1	1	0	1	5
Zora_nemoralis	0	0	0	0	0	0	0	0	0	0	1	0	0	0	1	2
Zora_silvestris	0	0	0	0	0	0	0	0	0	0	0	0	0	0	1	1
Zora_sp.	0	0	0	1	0	1	0	0	0	1	1	1	0	0	1	6
Zora_spinimana	0	1	1	1	1	1	1	1	1	1	1	1	1	1	1	14
Island properties
Island	Area (ha)	Isolation	Ellenberg scores						Latitude	Longitude
			Temperature	Nitrogen	Organic matter content	Standard deviation Temperature	Standard deviation Nitrogen	Standard deviation Organic matter content
bry	0.2	30	3.65527	3.39673	2.71556	0.100058	0.0841585	0.0274522	54.0022	23.0818
brylad	50	0	3.51184	3.28987	2.1661	0.0403972	0.186743	0.282705	54.009	23.0922
brzl	3.81	220	3.58699	3.34145	2.72122	0.0352249	0.230285	0.11753	54.0262	23.1133
brzp	2.32	180	3.56404	3.56007	2.68255	0.0380444	0.0553318	0.0974907	54.0266	23.118
cimc	0.15	40	3.52573	3.5409	2.59076	0.0410604	0.0379641	0.163781	54.0519	23.0694
cimn	0.14	170	3.51733	3.65666	2.69929	0.062572	0.0890353	0.0753881	54.052	23.0721
cims	0.76	70	3.68344	3.51434	2.52125	0.0631404	0.0506204	0.0396402	54.0487	23.067
kam	3.13	170	3.63582	3.52245	2.09642	0.0552545	0.0796508	0.14865	54.0262	23.1306
krowa	4.49	120	3.56337	3.35517	2.76774	0.072665	0.174861	0.0653461	54.0129	23.0845
mys	1.55	60	3.6259	3.69202	2.32287	0.120112	0.119824	0.198527	54.0718	23.0907
ord	8.69	140	3.65583	3.37609	2.06862	0.0701342	0.110526	0.16693	54.0074	23.056
ost	38.82	190	3.5603	3.55102	2.14438	0.115483	0.164892	0.189866	54.0064	23.073
ros	0.56	100	3.66718	3.21992	2.48835	0.085992	0.131627	0.0594109	54.0022	23.0708
wal	0.76	30	3.55371	3.4222	2.64163	0.040747	0.0948202	0.15576	54.0034	23.0501
weg	50	0	3.5619	3.44301	2.25849	0.106607	0.0754535	0.234221	54.035	23.1232
